# Supplementary material for: A prognostic signature based on cuprotosis-related long non-coding RNAs predicts the prognosis and sensitivity to chemotherapy in patients with colorectal cancer
Source: Front Med (Lausanne). 2022 Nov 16;9:1055785. doi: 10.3389/fmed.2022.1055785 (PMC9709405; doi:10.3389/fmed.2022.1055785)
Supplement: Supplementary file 1 [file Table_1.XLSX]

## Sheet: S1
Table S1: Summary of 12 recognized cuproptosis-related genes
Gene	Type
FDX1	cuproptosis
LIPT1	cuproptosis
LIAS	cuproptosis
DLD	cuproptosis
DBT	cuproptosis
DLST	cuproptosis
DLAT	cuproptosis
PDHA1	cuproptosis
PDHB	cuproptosis
SLC31A1	cuproptosis
ATP7A	cuproptosis
ATP7B	cuproptosis

## Sheet: S2
Table S2: The primer sequences for qRT-PCR.
Gene	Primer Sequence
LINC00412	F: 5'-GGGTGAGTCCCAGACCAAAATATGC -3'
	R: 5'-ACCATGACCTGCCCAGAAACAAAG -3'
AC016737.1	F: 5′-GAAGGTGTTCCAGAGGCAAGTAAGG -3'
	R: 5′-GTCAGCAGATGGTCAGCAGGTTC -3′
AC026782.2	F: 5′-CTGAGGAATCGCCACACTGACTTC -3′
	R: 5′-CAGGAAACAACAGGTGCTGGAGAG -3′
AC090204.1	F: 5'-ACCAGTAGGCGGGAGAAGAAAGG -3'
	R: 5'-TAGAGGTCGGTAGAGGTCAGCAATG -3'
AC129507.1	F: 5'-CAACAGCCCATCTATCCAGCATCC-3'
	R: 5'-ACCAACACAGCAGCCAACAGTC -3'
AC116914.2	F: 5'-TTGAGATGGAGTCTTGCTCTGTTGC-3'
	R: 5'-GCTGAGGTAGGAGAATCGCTTGAAC-3'
GAPDH	F: 5'-GGAGTCCACTGGCGTCTTCA-3'
	R: 5'-GTCATGAGTCCTTCCACGATACC-3'
